# Supplementary material for: Assessing Environmental Risks of Local Contamination of Garden Urban Soils with Heavy Metals Using Ecotoxicological Tests
Source: Toxics. 2024 Nov 30;12(12):873. doi: 10.3390/toxics12120873 (PMC11679028; doi:10.3390/toxics12120873)
Supplement: Supplementary file 1 [file toxics-12-00873-s001.zip]

Archive with 1 entries (1 files):
- toxics-3318811-supplementary.pdf
